# Supplementary material for: Gene variations and sweet taste sensitivity in Zambian adults with and without type 2 diabetes mellitus
Source: PLoS One. 2025 Jul 18;20(7):e0328172. doi: 10.1371/journal.pone.0328172 (PMC12273931; doi:10.1371/journal.pone.0328172)
Supplement: S1 — (XLSX) [file pone.0328172.s001.xlsx]

## Sheet: data for analysis
TRPV1rs47	TRPV1rs80	TAS1R3	Ageinyearsofparticipant	Sex	Heightm	WeightKg	BMI	SBPmmHg	DBPmmHg	HTN	BP_Category	Pulseminute	TypeofParticipant	Durationofparticipantsconditionifapplicableyears	PreviousglucosemmollorViralloadcopiesmlconcentration	Pleasegivedetailsofanymedicationyouarecurrentlytakingorhavetaken	Med_adherence	Duringatypicalweekapproximatelyhowmanyhourswouldyouspendexercisi	Doyousmoke	Doyoudrinkanyalcoholicbeverages	Areyoucurrentlyfollowingaspecificdietformedicalreasons	SweettastethresholdtheconcentrationgLatwhichtherespondentcandist	actualsucroseconcentrationgLthreshold	Binarylowhigh	SweettasteBINARY	SweettastepreferredsolutiongL	actualsucroseconcentrationgLPreferred	Complete
AC	TT	1	47	2	1.66	58.4	21.1932	121	83	0	1	77	1	12	7.9	3	0	0	0	0	0	1	5	0	0	2	15	Complete
AC	TT	3	23	2	1.68	85.9	30.4351	142	92	1	1	90	0	0	0	0	.	0	1	1	0	1	5	0	0	3	30	Complete
AA	TT	3	34	1	1.7	55	19.0311	99	62	0	0	68	0	0	0	0	.	0	0	0	0	2	15	0	1	3	30	Complete
AC	TT	2	61	1	1.81	94.6	28.8758	132	73	0	1	63	1	10	7.4	0	1	3	0	0	1	2	15	0	1	0	0	Complete
AC	TT	1	26	2	1.62	64	24.3865	121	75	0	1	70	0	0	0	0	.	1	0	1	0	1	5	0	0	1	5	Complete
AC	TT	1	70	2	1.57	74.2	30.1026	135	56	0	1	83	1	17	6.9	1	0	0.5	0	0	0	1	5	0	0	2	15	Complete
AA	TT	1	54	2	1.59	76.1	30.1017	137	75	0	1	79	1	20	12	3	0	0	0	0	1	1	5	0	0	2	15	Complete
AC	TC	1	46	2	1.72	104.7	35.3908	155	74	1	1	88	1	1	7.5	3	0	0	0	0	0	1	5	0	0	2	15	Complete
AC	TT	1	40	1	1.75	87.8	28.6694	100	66	0	0	62	1	2	5.4	1	0	2	0	0	1	1	5	0	0	2	15	Complete
AA	TT	1	26	1	1.67	52.9	18.9681	108	63	0	0	73	0	0	0	0	.	1	0	0	0	1	5	0	0	2	15	Complete
AA	TT	2	48	2	1.59	46	20.44	98	82	0	0	89	1	1	12	0	1	7	0	0	0	1	5	0	0	2	15	Complete
AA	TT	2	67	2	1.5	76.5	34	138	82	0	1	93	1	6	9.6	1	0	0	0	0	1	1	5	0	0	2	15	Complete
CC	TT	2	38	2	1.65	99.6	36.584	117	78	0	0	65	0	0	0	0	.	0.5	0	0	0	1	5	0	0	2	15	Complete
AC	TT	1	52	2	1.6	61	23.8281	150	99	1	1	88	1	11	10	2	0	0	0	0	1	2	15	0	1	2	15	Complete
AC	TT	1	60	2	1.62	79.6	30.3307	101	57	0	0	74	1	1	6.3	0	1	0	0	0	1	2	15	0	1	2	15	Complete
AC	TT	1	37	2	1.6	65.2	25.4687	136	63	0	1	84	1	4	5.3	2	0	0	0	0	1	2	15	0	1	2	15	Complete
AC	TC	2	49	2	1.55	66.5	27.6795	95	66	0	0	94	1	8	10	2	0	3.5	0	0	0	2	15	0	1	2	15	Complete
AA	TC	2	61	2	1.61	83.9	32.3676	145	95	1	1	89	1	3	14.7	1	0	0	0	0	1	2	15	0	1	2	15	Complete
AA	TT	1	42	2	1.67	71.5	25.6373	98	65	0	0	94	1	2	15.5	2	0	1	0	0	1	1	5	0	0	3	30	Complete
CC	TT	2	54	2	1.65	55	20.202	148	89	1	1	110	1	15	7.5	2	0	3	0	0	1	1	5	0	0	3	30	Complete
AC	TT	2	18	1	1.65	98	35.9963	126	78	0	1	82	1	5	8.9	2	0	1	0	0	0	1	5	0	0	3	30	Complete
AA	TT	2	32	2	1.65	60.3	22.1488	98	76	0	0	50	0	0	0	0	.	0	0	0	0	1	5	0	0	3	30	Complete
AA	TT	2	28	2	1.6	61	23.8281	93	59	0	0	90	0	0	0	0	.	1	0	1	0	1	5	0	0	3	30	Complete
CC	TC	2	24	2	1.65	67	24.6097	100	68	0	0	73	0	0	0	0	.	2	0	0	0	1	5	0	0	3	30	Complete
AC	TC	2	38	1	1.74	68	22.46	116	67	0	0	61	0	0	0	0	.	2	0	1	0	1	5	0	0	3	30	Complete
CC	TC	1	75	2	1.5	44.5	19.7778	134	82	0	1	75	1	4	30	1	0	0	0	0	1	2	15	0	1	3	30	Complete
AA	TT	1	46	1	1.71	68	23.255	128	79	0	1	70	1	1	7.4	3	0	0	0	1	0	2	15	0	1	3	30	Complete
AC	TT	1	36	1	1.75	53	17.3061	123	63	0	1	66	0	0	0	0	.	3	0	0	0	2	15	0	1	3	30	Complete
CC	TT	2	58	2	1.57	49	19.8791	150	89	1	1	89	1	4	7.5	3	0	2	0	0	0	2	15	0	1	3	30	Complete
AC	TT	2	59	2	1.6	90.9	35.5078	130	73	0	1	86	1	11	7.6	3	0	0	0	0	1	2	15	0	1	3	30	Complete
AC	TT	2	25	1	1.8	73	22.5309	118	68	0	0	103	1	8	8	0	1	5	0	0	0	2	15	0	1	3	30	Complete
CC	CC	2	68	1	1.74	81	26.7539	155	97	1	1	74	1	22	8	3	0	1.5	0	0	1	2	15	0	1	3	30	Complete
AA	TT	2	65	2	1.65	67.8	24.9036	150	82	1	1	79	1	6	8.2	0	1	0	0	0	0	2	15	0	1	3	30	Complete
AC	TT	2	63	2	1.55	67.9	28.2622	117	73	0	0	68	0	0	0	0	.	0	0	0	0	2	15	0	1	3	30	Complete
AC	TT	2	54	1	1.79	97	30.2737	145	97	1	1	76	0	0	0	0	.	2	0	0	0	2	15	0	1	3	30	Complete
AA	TT	1	70	2	1.64	71	26.398	159	103	1	1	92	1	8	6.9	1	0	2.5	0	0	0	3	30	1	1	3	30	Complete
CC	TT	1	52	1	1.8	93.9	28.9815	110	65	0	0	91	1	13	8.9	3	0	0	0	0	1	3	30	1	1	3	30	Complete
AC	TT	1	46	1	1.7	71.4	24.7059	123	73	0	1	78	0	0	0	0	.	0	0	0	0	1	5	0	0	4	60	Complete
CC	TT	1	25	1	1.75	56	18.2857	104	63	0	0	60	0	0	0	0	.	0.5	0	0	0	1	5	0	0	4	60	Complete
AC	TT	2	22	2	1.65	56	20.5693	109	66	0	0	77	0	0	0	0	.	0	0	0	0	1	5	0	0	4	60	Complete
AC	TC	2	30	1	1.72	75	25.3515	113	75	0	0	75	0	0	0	0	.	0	0	0	0	1	5	0	0	4	60	Complete
AC	TT	1	66	1	1.7	80.1	27.7163	161	92	1	1	88	1	1	5.5	0	1	1	0	0	0	2	15	0	1	4	60	Complete
		1	37	1	1.65	84	30.854	126	78	0	1	55	0	0	0	0	.	0	0	1	0	2	15	0	1	4	60	Complete
AC	TT	1	26	1	1.65	78.5	28.8338	95	62	0	0	54	0	0	0	0	.	7	0	0	0	2	15	0	1	4	60	Complete
CC	TT	2	78	2	1.7	84.9	29.3772	131	68	0	1	87	1	5	7.5	5	0	0	0	0	0	2	15	0	1	4	60	Complete
AA	TT	2	53	2	1.65	97.1	35.6657	134	82	0	1	76	1	12	7.6	1	0	0	0	0	0	2	15	0	1	4	60	Complete
AA	TT	2	37	2	1.68	62	21.9671	112	70	0	0	85	0	0	0	0	.	0	0	0	0	2	15	0	1	4	60	Complete
AC	TT	2	22	2	1.52	76	32.8947	110	71	0	0	77	0	0	0	0	.	1	0	0	0	2	15	0	1	4	60	Complete
CC	TT	2	22	2	1.59	45	17.7999	101	61	0	0	78	0	0	0	0	.	0.5	0	1	0	2	15	0	1	4	60	Complete
AC	TT	1	59	2	1.67	76.5	27.4302	114	89	0	0	58	1	11	7.6	3	0	5	0	1	0	3	30	1	1	4	60	Complete
AC	TT	1	46	2	1.6	101	39.4531	121	82	0	1	100	1	1	25.5	1	0	0	0	0	0	4	60	1	1	4	60	Complete
CC	TT	2	44	2	1.69	64	22.4082	116	79	0	0	89	1	6	6	1	0	0.5	0	0	0	4	60	1	1	4	60	Complete
CC	TT	2	29	1	1.7	70	24.2215	123	64	0	1	60	0	0	0	0	.	3	0	0	0	1	5	0	0	5	120	Complete
CC	TT	1	23	1	1.83	71	21.201	139	85	0	1	82	0	0	0	0	.	0	0	0	0	2	15	0	1	5	120	Complete
AC	TC	2	23	2	1.69	51	17.8565	126	70	0	1	73	0	0	0	0	.	0.5	0	0	0	2	15	0	1	5	120	Complete
CC	TT	2	22	2	1.65	48	17.6309	100	53	0	0	99	0	0	0	0	.	0.5	0	1	0	2	15	0	1	5	120	Complete
CC	TT	2	22	2	1.55	55	22.8928	99	67	0	0	56	0	0	0	0	.	0	0	0	0	2	15	0	1	5	120	Complete
AC	TT	2	24	2	1.7	80	27.6817	110	64	0	0	86	0	0	0	0	.	2	0	0	0	2	15	0	1	5	120	Complete
AA	TT	2	30	2	1.55	81	33.7149	120	65	0	1	78	0	0	0	0	.	0	0	1	0	2	15	0	1	5	120	Complete
AA	TT	2	31	1	1.74	64	21.1389	107	74	0	0	59	0	0	0	0	.	10	0	0	0	2	15	0	1	5	120	Complete
CC	TT	1	23	2	1.65	73	26.8136	103	54	0	0	88	0	0	0	0	.	0	0	0	0	3	30	1	1	5	120	Complete
AA	TT	2	66	2	1.6	81.9	31.9922	183	94	1	1	94	1	7	6.9	3	0	3	0	0	0	3	30	1	1	5	120	Complete
AC	TT	2	33	1	1.65	95	34.8944	126	70	0	1	77	0	0	0	0	.	2	0	0	0	2	15	0	1	6	240	Complete
CC	TT	3	48	2	1.7	64	22.1453	125	84	0	1	83	1	10	10	4	0	5	0	0	0	1	5	0	0	1	5	Complete
AC	TT	3	60	2	1.59	77	30.4577	168	103	1	1	88	1	9	8	3	0	2.5	0	0	1	1	5	0	0	1	5	Complete
CC	TT	3	70	1	1.81	105	32.0503	120	81	0	1	114	1	22	5.5	0	1	1	0	0	0	2	15	0	1	2	15	Complete
AA	TT	3	63	1	1.86	81.6	23.5865	123	75	0	1	98	1	8	7.5	2	0	5	0	0	0	2	15	0	1	2	15	Complete
AA	TT	3	47	2	1.59	84.6	33.4639	171	89	1	1	75	1	2	13	3	0	2	0	0	1	1	5	0	0	3	30	Complete
AC	TT	3	23	2	1.72	65	21.9713	103	67	0	0	96	0	0	0	0	.	1	0	0	0	1	5	0	0	3	30	Complete
AC	TT	3	51	1	1.78	75.1	23.7028	114	68	0	0	62	1	4	8	0	1	3.5	0	0	1	2	15	0	1	3	30	Complete
AC	TT	3	56	2	1.5	80	35.5556	193	103	1	1	82	1	2	16.3	1	0	0	0	0	0	2	15	0	1	3	30	Complete
AC	TT	3	30	2	1.73	80	26.7299	106	67	0	0	63	0	0	0	0	.	2	0	0	0	2	15	0	1	3	30	Complete
CC	TT	3	25	1	1.77	65.2	20.8114	122	61	0	1	60	0	0	0	0	.	7	0	1	0	2	15	0	1	3	30	Complete
CC	TT	3	50	1	1.75	68.5	22.3673	151	90	1	1	52	0	0	0	0	.	10.5	1	0	0	2	15	0	1	3	30	Complete
CC	TT	3	70	2	1.55	90	37.461	145	85	1	1	101	1	4	9.6	1	0	0	0	0	1	3	30	1	1	3	30	Complete
AC	TT	3	73	2	1.59	73.4	29.0337	148	77	1	1	89	1	8	8.75	1	0	0	0	0	1	2	15	0	1	4	60	Complete
AC	TT	3	72	1	1.68	69	24.4473	132	74	0	1	106	1	1	6.9	0	1	0	0	0	1	2	15	0	1	4	60	Complete
AA	TC	3	51	1	1.73	66	22.0522	126	77	0	1	82	1	16	7.5	1	0	2.5	0	0	0	2	15	0	1	4	60	Complete
AA	TT	3	50	2	1.5	67.9	30.1778	123	83	0	1	86	0	0	0	0	.	0	0	1	0	2	15	0	1	4	60	Complete
AC	TC	3	35	1	1.76	75	24.2123	120	80	0	1	60	0	0	0	0	.	2	0	0	0	2	15	0	1	4	60	Complete
CC	TT	3	23	1	1.62	63.3	24.1198	98	53	0	0	57	0	0	0	0	.	0	0	0	0	2	15	0	1	4	60	Complete
AC	TC	3	27	1	1.74	69.5	22.9555	118	67	0	0	76	0	0	0	0	.	2	0	1	1	2	15	0	1	4	60	Complete
CC	TC	3	73	1	1.65	105	38.5675	154	76	1	1	81	1	20	10	2	0	1.5	0	1	0	3	30	1	1	4	60	Complete
AA	TT	3	48	1	1.73	58	19.3792	147	105	1	1	111	1	1	5.5	0	1	0	0	1	0	3	30	1	1	4	60	Complete
CC	TT	3	40	2	1.65	67.5	24.7934	118	68	0	0	89	1	1	13.2	1	0	0	0	0	0	3	30	1	1	5	120	Complete
AA	TT	3	44	2	1.55	58	24.1415	121	74	0	1	82	0	0	0	0	.	0	0	0	0	3	30	1	1	5	120	Complete
AC	TT	3	24	1	1.7	65	22.4913	128	85	0	1	86	0	0	0	0	.	3	0	1	0	2	15	0	1	6	240	Complete
AC	TT	3	30	1	1.75	69.6	22.7265	101	66	0	0	54	0	0	0	0	.	10	0	0	0	3	30	1	1	6	240	Complete
AC	TT	3	68	2	1.53	60.9	26.0156	151	82	1	1	74	1	10	6.4	3	0	1	0	1	1	4	60	1	1	6	240	Complete
